# Supplementary material for: Trimming of mammalian transcriptional networks using network component analysis
Source: BMC Bioinformatics. 2010 Oct 13;11:511. doi: 10.1186/1471-2105-11-511 (PMC2967563; doi:10.1186/1471-2105-11-511)
Supplement: Additional file 3 — The excel file provides the network structure and fitting errors of the synthetic network. [file 1471-2105-11-511-S3.XLS]

## Sheet: RealCS
	tf1	tf2	tf3	tf4	tf5	tf6	tf7	tf8	tf9	tf10	tf11	tf12	tf13	tf14	tf15	tf16	tf17	tf18	tf19	tf20
g1	-0.73076	0	0	0	0	0	0	0	0	0	0	0	-0.71361	0	0	0	0	0	0	0
g2	0	0	-0.60535	0	0	0	0	0	0	0	0	0	0	0	0	0	0	-0.77798	0	0
g3	0	0	0.65157	0	0	0	0	0	0	0	0	0	0	0	0	0	0	-0.97174	0	0
g4	0	0	0	0	0	0	0	0	0	0	0	0	0.48503	0.19303	0	0	0	0	0	0
g5	0	0	0	0	0	0	0	0	0	0	0	0	-0.94794	0	0	0	0	0.31709	0	0
g6	0	0	-0.49844	0	0	0	0	0	0	0	0	0.24598	0	0	0	0	0	0	0	0
g7	0	0	0	0	0	0	0	0	0	-0.31481	0	0	0.27868	0	0	0	0	0	0	0
g8	0	0	0	0	0	0	0	0	0	0	0	-0.13151	0	0.2352	0	0	0	0	0	0
g9	0	0	-0.17202	0	0	0	0	0	0	0	0	0	0	0.52445	0	0	0	0	0	0
g10	0	-0.80046	0.72525	0	0	0	0	0	0	0	0	0	0	0.044195	0	0.95246	0	0	0	0
g11	0	0	0	0	0	0	0	0	0	0	0	0	0	0	0	0	0	0	0	0.59673
g12	0	0	0	0	0	0	0	0	0	0	0	0	-0.09289	0.12869	0	0	0	0	0	0
g13	0	0	0	0	0	0	0	0	0	0	0	0.2528	0	0.7867	0	0	0	0	0	0
g14	0	0	0	0	0	0	0	0.96341	0	0	0	0	-0.64858	0	0	0	0	0	0	0
g15	0	0	0	0	0	0	-0.70668	0	0	0	0	0	-0.056707	0	0	0	0	0	0	0
g16	0	0	-0.30142	0	0	0	0	0	0	0	0	-0.42317	0	0	0	-0.63498	0	0	0	0
g17	0	0	0	0	0	0	0	0	0	0.9023	0	0	0	0	0	0	0	0	0	0
g18	0	0	0	0	0	0	0	0	0	0	0	0.14803	0	0	0	0	0	0	0	0
g19	0	0	0	0	0	0	0	0	0	0	0	0.48356	0	0	0	0	0	0	0	0
g20	0	0	0.53513	0	0	0	0	0	0	0	0	0	0	0	0	0	0	0	0	0
g21	0	0	-0.60116	0	0	0	0	0	0	0	0	0	0	0	0	0	0.29306	0	0	0
g22	0	0	0	0	0	0	0	0	0	0	0	0.77924	0	0	0	-0.22402	0	0	0	0
g23	0	0	0	0	0	0	0	0	0	0	0	0	0	0	0	0	0	0.97769	0	0
g24	0	0	0	0	0	0	0.34818	0	0	0	0	0	0	0	0	0	0	0	0	0
g25	0	0	0	0	0	-0.57483	0	0	0	0	0	0	0	0	0	0	0	0.55164	0	0
g26	0	0	0	0	0	0	0	0	0	0	0	0	0	0	0	0	0	0.97038	0	-0.96865
g27	0	0	0	0	0	0	0	0	0	0	0	0	0	0	0.54209	0	0	0	0	0
g28	0	0	0.64908	0	0	0	0	0	0	0	0	0	-0.042313	0.6165	0	0	0	0	0	0
g29	0	0	-0.65794	0	0	0	0	0	0	0	0	0	0	0	0	0	0	0	0	0
g30	0	0	0	0	0	0	0	0	0	0	0	-0.02394	-0.34983	0	-0.13464	0	0	0	-0.078712	0
g31	0	0	0	0	0	0	0	0	0	0	0	0	0.78259	0	0	0	0	0	0	-0.42966
g32	0	0	-0.31974	0	0	0	0	0	0	0	0	0	0	0	0	0	0	0	0	0
g33	0	0	0	0	0	0.82859	0	0	0	0	0	0	0	0	0	0	0	-0.26093	0	0
g34	0	0.017999	0	0	0	0	0	0	0	0	0.72032	0.47152	0	0	0	0.0086507	0	0	0	0
g35	0	-0.73271	0	-0.16402	0	0	0	0	0	0	0	0	0	0	0	-0.9667	0	0	0	0
g36	0	0	0	0	0	0	0	0	0	0	0	-0.87421	0	0	0	0.66417	0	0	0	0
g37	0	0	0	0	0	0	0	0	0	0	0	0.6858	0	0	0	0	-0.63903	0	0	0
g38	-0.075004	0	0	0	0	0	0	0	0	0	0	0	0	0	0	0	0	0	0	0
g39	0	0	0	0	0	0	0	0	0	0	0	0	-0.029911	0	0	0	0	-0.25775	0	0
g40	0	0	0	0	0	0	0	0	0	0	0	0	0	0	0	0	-0.64133	0	0	0.80732
g41	0	0	0	0	0	0	0	0	0	0	0	0	0	0.23444	0	0	0	0	0	0
g42	0	0	0.34335	0	0	0	0	0	0	0	0	0	0	0	0	0	0	0	0	0
g43	0	0	0	0	0	0	0	0	0	0	0	0	0	0	0	0.4436	0	0	0	0
g44	0	0	0	0	0	0	0.66435	0	0	0	0	0	0	0	0	0	0	0	0	-0.0013824
g45	0	0	0	0	0	0	0	0	0	0	0	0	-0.14169	0	0	0	0	0	0	0.43114
g46	0	0	0	0	0	0	0	0	0	0	0	0	-0.70077	0	0	0	0	0.35015	0	0
g47	0	0	0	0	0	0	0	0	0	0	0	0	0	0.37254	0	0.40794	0	0	0	0
g48	0	0	0	0	0	0	0	0	0	0	0	0.51699	0	0	0	0	0	0	0.54182	0
g49	0	0	0	0	0	0	0	0	0	0	0	-0.16	0	0	0	0	0	0	0	0
g50	0	0	0	0	0	0	0	0	0	0	0	0	0	0	-0.79075	0	0	0	0	0
g51	0	0	0	0	0	0	0	0	0	0	0	0	0	0	0.99554	0	0	0	0	0
g52	0	0	0	0	0	0	0	0	0	0	0	0	0	0	-0.3459	0	0	0	0	0
g53	0	0	0.14815	0	0	0	0	0	0	0	0	0	0	0	-0.69283	0	0	0	0	0.54127
g54	0.19306	0	0	0	0	0	0	0	0	0	0	-0.28697	-0.75398	0	0	0	0	0	0	0
g55	0.5099	0	0	0	0	0	0	0	0	0	0	0	0	-0.34782	0	0	0	-0.93189	0	0
g56	0	0	0.42732	0	0	0	0	0	0	0	0	0	0	0	0	0	0	0	0	0
g57	0	0	0	0	0	0	0	0	0	0	0	0	-0.078822	0	0	0	0	0.72549	0	0
g58	0	0	0	0	0	0	0	-0.2825	0	0	0	0	-0.78904	0	0	0	0	0	0	0
g59	0	0	0	0	0	0	0	0	0	0	0	0	-0.90407	0	0	0	0	0	0	0.91924
g60	0	0	0	0	-0.86503	0	0	0	0	0	0	0	0	0	0	0	0	0	0	0
g61	0	0	0	0	-0.94395	0	0	0	0	0	0	0	-0.99922	0	0	0	0	0	0	0
g62	0	0	0	0	0	0	0	0	0	0	0	0	0	0	0	0	0	0	0	-0.76965
g63	0	0	0	0	0	0	0	0	0	0	0	0	0.67091	0	0	0	0	0	0	-0.65643
g64	0	0	0.067257	0	0	0	0	0	0	0	0	0	0	0	0	0	0	0	0	0
g65	0	0	0	0	0	0	0	0	0	0	0	0	0.12078	0	0	0	0	-0.30776	0	0
g66	0	0	0	0	0	0	0	0	0	0	0	0	0.86021	0	0	0	0	0	0	0
g67	0	0	0	0	0	0	0	0	0	0	0	0	0	0	0	0	0	-0.52058	0	0
g68	0.57573	0	0	0	0	0	0	0	0	0	0	0	0	0	0	0	0	0	0	0
g69	0	0	0	0	0	0	0	0	-0.70659	0	-0.13568	0	0	0	0	0	0	0	0	0
g70	0	0	0.31027	0	0	0	0	0	0	0	0	0	0	0	0	0	0	0	0	0
g71	0	0	0.71875	0	0	0	0	0	0	0	0	0	0	0	0	0	0	0	0	0
g72	0	0	-0.7111	0	0	0	0	0	0	0	0	0	0	0	0	0	0	0	0	0
g73	0	0	0	0	0	0	0.11001	0.88842	0	0	0	0	0	0	0	0	0	0	0	0.57424
g74	0	0	0	0	0	0	0	0	0	0	0.74388	0	0	0.13982	0	0	0	0	0	0
g75	0	0	0	0	0	0	0	0	0	0	0	0	0	0	0	0	0	-0.12	0	0
g76	0	0	0	0	0	0	0	0	0	0	0	0	0.045545	0	0	0	0	0.73078	0	0
g77	0	0	0	0	0	0	0	0	0	0	0	0	-0.17419	0	0	0	0	-0.80197	0	0
g78	0	0	0	0	0	0	0	0	0.61253	0	0	0	0	0	0	0	0	0	0	0
g79	0	0	0	0	0	0	0	0	0	0.24511	0	0.99667	0	-0.99987	0	0	0	0	0	0
g80	0	0	0	0	0	0.49205	0	0	0	0	0	0	-0.4416	0.74125	0	0	0	0	0	0
g81	0	0	0	0	0	0	0	0	0	0.57521	0	0	0	0	0	0	0	0	0	0
g82	0	0	0	0	0	0	0	0	0	0	0	0	0	0.2196	0	0	0	0.2145	0	0
g83	0	0	0	0	0	0	0	0	0	0	0	0	-0.3288	0	0	0	0	0	0	0
g84	0	-0.75206	0	0	0	0	0.53326	0	0	0	0	0	0	0	0	0	0	0	0	0
g85	0	0	0	0	0	0	-0.67378	0	0	0	0	0	0	0	0	0	0	0	0	0.90924
g86	0	0	0	0	0	0	0	0	0	0	0	0	0	0	0	0	0	-0.82463	0	0
g87	0	0	0	0	0	0	0	-0.42226	0	0	0	0	0	0	0	0	0	0	0	0
g88	0	0	0	0	0	0	0	0	0	0	0	0.91428	0	-0.99898	0	0	0	0	0	0
g89	0	0	0	0	0	0	0	0	0	0	0	-0.78902	0	0	0	0	0	0.21734	0	0
g90	0	0	0.70595	0	0	0	0	0	0	0	0	0	0	0	0	0	0	0	0	0
g91	0	0	0	0	0	0	0	0	0	0	0	0	0	-0.99807	0	0	0	0	0	-0.78321
g92	0	0	0	0	0	0	0	0	0	0	0	0	0.40408	0	0	0	0	0	0	0
g93	0	0	0	0	0	0	0	0	0	0	0	-0.33164	0	0	0	0.16864	0	0	0	0
g94	0	0	0	0	0	0	0	0	0	0	0	0.65525	0	0	0	0.046107	0	0	0	0
g95	0	0	0	0	0	0	0	0	0	0	0	0.44674	0	0	0	0.099713	0	0	0	0
g96	0	0	0	0	0	0	0	0	0	0	0	0.12166	0	0	0	0.97651	0	0	0	0
g97	0	0	0	0	0	0	0	0	0	0	0	0	0	0	-0.85047	0	0	0	0	0
g98	0	0	-0.72712	0	0	0	0	0	0	0	0	0	0	0	0	0	0	0	0	0
g99	0	0	0	0	0	0	-0.070134	0	0	0	0	0	0	0	0	0	0	0	0	0
g100	0	0	0	0	0	0	0	0.19919	0	0	0	0	0.25215	0.43167	0	0	0	0	0	0
g101	0	0	0	0	0	0	0.66884	0	0	0	0	0	0	0	0	0	0	0	0	0
g102	0	0	0	0	0	0	0	0	0	0	0.88193	0	0	0	0	0	0	0	0	0
g103	0	0	0.33397	0	0	0	0	0	0	0	0	0	0	0	0	0	0	0	0	0
g104	0	0	0	0	0	0	0	0	0	0	0	0	-0.093149	-0.44851	0	0	0	0	0	0
g105	0	-0.76783	0	0	0	0	0	0	0	0	0	0	0	0	0	0	0	0	0	0
g106	0	0	0	0	0	0	0	0	0	0	0	0	-0.18773	0	0	0	0	0	0	0
g107	0	0	0	0	0	0	0	0	0	0	0	0	0.48181	0	0	0	0	-0.21677	0	0
g108	0	0	0	0	0	0	0	0	0	0.88955	0	0	-0.21135	0	0	0	0	0	0	0
g109	0	0	0.78894	0	0	0	0	0	0	0	0	0	0	-0.26282	0	0	0	0	0	0
g110	0	0	0	0	0	0	0	0	-0.77094	0	0	0	0	0	0	0	0	0	0	0
g111	0	0	0	0	0	0	0	0	0	0	0	-0.79311	0	0	0	-0.21306	0	0	0	0
g112	0	0	-0.33855	0	0	0	0	0	0	0	0	0	0	0	0	0	0	0	0	0
g113	0	0	-0.74506	0	0	0	0	0	0	0	0	0	0	0	0	0	0	0	0	0
g114	0.55697	0	0	0	0	0	0	0	0	0	0	0	0	0	0	0	0	0	0	0
g115	0	0	-0.25592	0	0	0	0	0	0	0	0	0	0	0	0	0	0	0	0	0
g116	0	0	0.57001	0	0	0	0	0	0	0	0	0	0	0	0	0	0	0	0	0
g117	0	0	0	0	0	0	0	0	0	0	0	0	-0.39243	0	0	0	0	0	0	0
g118	0	0	0.36291	0	0	0	0	0	0	0	0	0	0	0	0	0	0	-0.22513	0	0
g119	0	0	-0.3797	0	0	0	0	0	0	0	0	0	0	0	0	0	0	0	0	0
g120	0	0	0	0	0	0	0	0	0	0	0	0	0.71542	0	0	-0.13597	0	0	0	0
g121	0	0	0	0	0	0	0	0	0	0	0	0	0	-0.16507	0	0	0	-0.27809	0	0
g122	0	0	0.44295	0	0	0	0	0	0	0	0	0	0	0	0	0	0	0	0	0
g123	0	0	0	0	0	-0.76175	0	0	0	0	0	0	0	0	0	0	-0.40985	0	0	0
g124	0	0	0	0	0	0	0	0	0	0	0	0	0	0	0	0	0	0.18494	0	0.70095
g125	0	0	0	0	0	0	0	0	0	0.66907	0	0.58617	-0.023	0	0	0	0	0	0	-0.49967
g126	0	0	0	0	0	0	0	0	0	0	0	0	0	0	0	0	0	-0.51737	0	-0.51576
g127	0	0	0	0	0	0	0	0	0	0	0	0	0	0	0	0	0	0	0	0.34179
g128	0	0	0	0	0	0	0	0	0	0	0	0	-0.030907	-0.52834	0	0	0	0	0	0
g129	0	0	0.99988	0	0	0	0	0	0	0	0	0	0	0	0	0	0	0	0	0
g130	0	0.70342	0	0	0	0	0	0	0	0	0	0	0	0.73841	0	0	0	0	0	0
g131	0	0	0	0	0	0	0	0	0	0	0	0.59502	0	0	0	0	-0.25281	0	0	0
g132	0	0	0	0	0	0	0	0	0	0	0	0	0	0	0	-0.60581	0	0	0	0
g133	0	0	0	0	0	0	0	0	0	0	0	0	0	0	-0.09325	0	0	0	0	0
g134	0	0	0	0	0	0	0	0	0	0	0	0	0	0	0	0	0	0	0	0.10085
g135	0	0	0	0	0	0.70028	0	0	0	0	0	0	0	0	0	0	0	0	0	0
g136	0	0	0	0	0	0	0	0	0	0	0	0	0	0.55042	0	0	0	0	0	0
g137	0	0	0	0	0	0	0	0	0	0	0	0	0	0	0	0	0	0.49173	0	0
g138	0	0	0.17873	0	0	0	0	0	0	0	0	0	0	0	0	0	0	0	0	0
g139	0	0	0	0	0	0	0	0	0	0	0	0	0	0	0	0	0	-0.48061	0	0
g140	0	0	0	0	0	0	0	0	0	0	0	0	0	0	0	0	0	-0.12751	0	0
g141	0	0	0	0	0	0	0	0	0	0	0	0	0	-0.086787	0	0	0	0	0	0
g142	0	0	0	0	0	0	0	0	0	-0.58607	0	0	0	0	0	0.59663	0	0	0	0
g143	0	0	0.29999	0	0	0	0	0	0	0	0	0	0	0	0	0	0	-0.69856	0	0
g144	0	0	0.75314	0	0	0	0	0	0	0	0	0	0	0	0	0	0	0	0	0
g145	0	0	0	0	0	0	0	0	0	0	0	0	0	0	0	0	0	0.39596	0	0
g146	0	0	0	0	0	0	0	0	0	0	0	0	0	0	0	0	0	-0.11478	0	0
g147	0	-0.32675	0	0	0	0	0	0	0	0	0	0	0	0.38551	0	0	0	0	0	0
g148	0	0	0	0	0	0	0	0	0	-0.4978	0	0	0	0.58581	0	0	0	0	0	0
g149	0	0	0	0	0	0	-0.42934	0	0	0	0	0	0	0	0	0	0	0	0	-0.49308
g150	0	0	0	0	0	0	0.79719	0	0	0	0	0	0	0	0	0	0	0	0	0
g151	0	0	0.76774	0	0	0	0	0	0	0	0	0	0	0	0	0	0	0	0	0
g152	0	0	0	0	0	0	0	0	0	0	0	0	0.74948	0	0	0	0	0	0	0
g153	0	0	0	0	0	0	-0.558	0	0	0	0	0	0	0	0	0	0	0	0.7	0
g154	0	0	0.62416	0	0	0	0	0	0	0	0	0	0	0	0	0	0	0	0	0
g155	0	0	0	0	0	0	0	0	0	0	0	0	0.18099	0	0	0	0	-0.77969	0	0
g156	0	0	0	0	-0.3	0	0	0	0	0	0	0	0	0	0	0	-0.88899	0	0	0
g157	0	0	0	0	0	0	0	0	0	0	0	0	0.60208	0	0	0	0	0	0	0
g158	0	0	0	0	0	0	0	0	0	0	0	0	0.27826	0	0	0	0	0	0	0
g159	0	0	0	0	0	0	0	0	0	0	0	0	0.72484	0	0	0	0	-0.38413	0	0
g160	0	0	0.41948	0	0	0	0	0	0	0	0	0	0	0	0	0	0	0	0	0
g161	0	0	0.9874	0	0	0	0	0	0	0	0	0	0	0	0	0	0	0	0	0
g162	0	0	0	-0.67283	0	0	0	0	0	0	0	0	0	0	0	0	0	0	0	0
g163	0	0	0	0	0	0	0	0.44923	0	0	0	0	0	0	0	0	0	0	0	0
g164	0	0	0	0	0	0	0	0	0	0.86842	0	0	0	0	0	0	0	0	0	0
g165	0	0	0	0	0	0	0	0	0	0	0	0	0	0	0	0	-0.49962	0	-0.72016	0
g166	0	0	0	0	0	0	0	0	0	0	0	0	-0.2443	0	0	0	0	-0.30648	0	0
g167	0	0	0.89605	0	0	0	0	0	0	0	0	0	0	-0.50942	0	0	0	0	0	0
g168	0	0	0	0	0	0.28058	0	0.51699	0	0	0	0	0	0	0	0	0	0	0	0
g169	0	0	0	0	0	0	0	0	0	0	0	0	0	0	0	0	0	-0.34209	0	0
g170	0.79053	0	0	0	0	0	0	0	0	0	0	0	0	0	0	0	0	0	0	0
g171	0.051188	0	0	0	0	0	0	0	0	0	0	0	-0.53321	0	0	0	0	0	0	0
g172	0	0	0	0	0	0	0	0	0	0	0	0	0	-0.91951	0	0	0	0	0	0
g173	0	0	0	0	0	0	0	0	0	0	0	-0.28623	0	0	0	-0.83917	0	0	0	0
g174	0	0	0	0	0	0	0	0	0	0	0	0.3215	0	0	0	0	0	-0.8715	0	0
g175	0	0	0	0	0	0	0	0	0	0	0	0	0	0	0.85968	0	0	0	0	0
g176	0	0	0	0	0	0	0	0	0	0	0	0	0	0	0	0	0	-0.15	0	0
g177	0	0	0	0	0	0	0	0	0	0	0	0.49071	0	0	0	0	0	0	0	0
g178	0	0	0	0	0	0	0	0	0	0	0	0	0	0	-0.52606	0	0	0	0	0
g179	0	0	0	0	0	0	0	0	0	0	0	-0.4524	0	0	0	0	0	0	0	0
g180	0	0	0	0	0	0	0	0	0	0	0	-0.87146	0	0	0	0	0.078661	0	0	0
g181	0	0	0	0	0	0	0	0	-0.51487	0	0	0.97358	0	0	0	0.64696	0	0	0	0
g182	0	0	0	0	0	0	0	0	0	0	0	0	-0.61838	0	0	0	0	-0.99839	0	0
g183	0	0	0	0	0	0	0	0	0	0	0	0	0	0	0	0	0	-0.75975	0	0
g184	0	0	-0.58264	0	0	0	0	0	0	0	0	0	0	0	0	0	0	0	0	0
g185	0	0	-0.55631	0	0	0	0	0	0	0	0	0	0	0	0	0	0	0	0	0
g186	0	0	0	0	0	0	0	0	0	0	0.14725	0	0	0	0	0	0	0	0	0
g187	0	0	0	0	0	0	0	0	0	0	0	0.10611	0	0	0	0	0	0	0	0
g188	0	0	0.70923	0	0	0	0	0	0	0	0	0	0	0	0	0	0	0	0	0
g189	0	0	0	0	0	0	0	0	0	0	0	0	0	0	0	0	0	0.13088	0	0
g190	0	0	0	0	0	0	0	0	0	0	0	0	-0.73004	0	0	0	0	0	0	0
g191	0	0	0	0	0	0	0	0	0	0	0	0	0	0	0	0	0	-0.5118	0	0
g192	0	0	0	-0.58001	0	0	0	0	0	0	0	0	-0.28068	0	0	0	0	0	0	0
g193	0	0	0	0	0	0	0	0	0	0	0	0	0	0	0	0	0	-0.90926	0	0
g194	0	0	0	0	0	0	0	0	0	0	0	0	0	0.20369	0	0	0	0	0	0
g195	0	0	0	0	0	0	0	0	-0.75922	0	0.57697	0	0	0	0	0	0	0	0	0
g196	0	0	0	0	0	0	0	0	0	0	0	0	0	0	0	0	-0.70557	0	0	0
g197	0	0	0	0	0	0	0	0	0	0	0	0	0	-0.2	0	0	0	0	0	0
g198	0	0	0	0	0	0	0	-0.98538	0	0	0.65223	0	0.4642	0	0	0	0	0	0	0
g199	0	0	0	0	0	0	0	0	0	0	0	0	0	0	0	0	0	-0.10053	0	0
g200	0	0	0	0	0	0	0	0	0	0	0	0	0.89172	0	0	0	0	0	0	0
g201	0	0	0	0	0	0	0	0	0	0	0	0	-0.59332	0	0	0	0	0	0	0
g202	0	0	0	0	0	0	-0.5259	0.46396	0	0	0	0	0	0	0	0	0	0	0	0
g203	0	0	0	0	0	0	0	0	0	0	0	0	-0.19905	0	0	0	0	-0.92639	0	0
g204	0	0	0.7276	0	0	0	0	0	0	0	0	0	0	0	0	0	0	0	0	0
g205	0	0	0	0	0	0	0	0	0	0	0	0	0.23059	0	0	0	0	0	0	0
g206	0	0	0	0	-0.44775	0	0	0	0	0	0	0	0	0	0	0	0	0	0	0
g207	0	0	0	0	0	0	0	0	0	0	0	0	0	0	0	0	0	0	-0.67491	0
g208	0	0	0	0	0	0	0	0	0	0	0	-0.7605	0	0	0	0	0	-0.56774	0	-0.25828
g209	0	0	0	0	0	0	0	0	0	0	0	0	0	0	0	0	0	0.51824	0	0.26876
g210	0	0	0	0	0	0	0	0	0	0	0	0	-0.91203	0	0	0	0	0	0	0
g211	0	0	0	0	0	0	0	0	0	0	0	0	0.42504	0	0	0	0	0	0	0
g212	0	0	0	0	0	0	-0.61839	0.80077	0	0	0	0	0	0	0	0	0	0	0	0
g213	0	0	-0.08481	0	0	0	0	0	0	0	0	0	0	0	0	0	0	0	0	0
g214	0	0	0.1	0	0	0	0	0	0	0	0	0	0	0	0	0	0	0	0	0
g215	0	0	0	0	0	0	0	0	0	0	0	0	0.16553	-0.16882	0	0	0	0	0	0
g216	0	0	-0.52973	0	0	0	0	0	0	0	0	0	0	0	0	0	0	0	0	0
g217	0	0	0	0	0	0	0	0	0	0.31999	0	0	0	0	0	0	0	0	0	0
g218	0	0	0	0	0	0	0	0	0	0	0	0	-0.61566	0	0	0	0	0	0	0
g219	0	0.11456	0	0	0	0	0	0	0	0	0	0	0	-0.23267	0	0	0	0	0	0
g220	0	0	0	0	0	0	0	0	0	0	0	-0.4999	0	0	0	0	0	0	0	0
g221	0	0	0	0	0	0	0	0	0	0	-0.74515	0	0	0	0	0	0	0	0	0
g222	0	0	0	0	0	0	0.5	0	0	0	0	0	0	0	0.23214	0	0	0	0	0
g223	0	0	0	0	0	0	0	0	0	0	0	0	-0.19	0	0	0	0	0	0	0
g224	0	-0.77531	0	0	0	0	0	0	0	0	0	0	0	0	0	0	0	0	0	0
g225	0	0	0	0	0	0	0	0	0	0	0	0	0	0	0	0	0.70809	0	0	0
g226	0	0	0	0	0	0	0	0	0	0	0	0	-0.29629	0	0	0	0	0.77355	0	0
g227	0	0	0	0	0	0	0	0	0	0	0	0	-0.3508	0	0	0	0	0	0	0
g228	0	0	0	0	0	0	0	0	0	0	0	0	0.68496	0	0	0	0	0	0	0
g229	0	0	0	0	0	0	0	0	0	0	0	0	0.429	0	0	0	0	0	0	0
g230	0	0	0	0	0	0	0	0	0	0	0	0	0.44209	0	0	0	0	0	0	0
g231	0	0	0	0	0	0	0	0	0	0	0	0	0	0	0	-0.30341	0	0	0	0
g232	0	0	0	0	0	0	0	0	0	0.073719	0	0	0	0	0	0	-0.93132	0	0	0
g233	0	0	-0.28424	0	0	0	0	0	0	0	0	0	0	0.81126	0	0	0	0	0	0
g234	0	0	0	0	0	0	0	0	0	0	0	0	-0.60143	0	0	0	0	0	0	0
g235	0	0	0	0	0.2	0	0	0	0	0	0	0	0	0	0	0	0	0	0	0
g236	0.63638	0	0	0	0	0	0	0	0	0	0	0	0	0	0	0	0	0	0	0
g237	0	0	0	0	0	0	0	0	0	0	0	0	0	0.72005	0	0	0	0	0	0
g238	0	0	0	0	0.26082	0	0	0	0	0	0	0	0	0	0	0	0	0	0	0
g239	0	0.47359	0	0	0	0	0	0.62353	0	0	0	0	0	0	0	0	0	0	0	0
g240	0	0	0	0	0	0	0	0	0	0	0	0.5851	0	0	0	0	0	0.47361	0	0
g241	0	0	0	0	0	0	0	0	0	0	0	0	0	0	0	0	-0.76724	0	0	0
g242	0	0	0	0	0	0	0	0	-0.40665	0	-0.55332	0	0	0	0	0	0	0	0	0
g243	0	0	0	0	0	0	0.66546	0	0	0	0	0	0	0	0	0	0	0	0	0
g244	0	0	0	0	0	-0.21645	0	0	0	0	0	0	0	0	0	0	0	0	0	0
g245	0	0	0	0	0	0	0	-0.60411	0	0	0	0	0	0	0	-0.72483	0	0	0	0
g246	-0.8764	0	0	0	0	0	0	0	0	0	0	0	0	0	0	0	0	0	0	0
g247	0	0	0	0	0	0	0	0	0	0	0	0	-0.94886	0	0	0	0	0	0	0
g248	0	0	0	0	0	0	0	0	0	0	0	0	0.82678	0	0	0	0	0	0	0
g249	0	0	-0.45862	0	0	0	0	0	0	0	0	0	0	0	0	0	0	0	0	0
g250	0	0	0	0	0	0	0	0	0.41754	0	0.72725	0	0	0	0	0	0	0	0	0
g251	0	0	0.51804	0	0	0	0	0	0	0	0	0	0	0	0	0	0	0	0	0
g252	0	0	-0.4632	0	0	0	0	0	0	0	0	0	0	0	0	0	0	0	0	0
g253	0	0	0	0	0	0	0	0	0.1716	0	-0.87721	0	0	0	0	0	0	0	0	0
g254	0	0	0	0	0	0	0	0	0	0	0	0	0.63358	0	0	0	0	0	0	0
g255	0	0	0	0	0	0	0	0	0	0	0	0	-0.86443	0	0	0	0	0.6878	0	0
g256	0	0	0	0	0	0	0	0	0	0.31553	0	0	0	0	0	0.43915	0	0	0	0
g257	0	0	0.23694	0	0	0	0	0	0	0	0	0	0	0	0	0	0	0	0	0
g258	0	0	0.68117	0	0	0	0	0	0	0	0	0	0	0	0	0	0	0	0	0
g259	0	0	0.89448	0	0	0	0	0	0	0	0	0	0	0	0	0	0	0	0	0
g260	0	0	0	0	-0.58066	0	0	0	0	0	0	0	0	0	0	0	0	0	0	0
g261	0	0	-0.1774	0	0	0	0	0	0	0	0	0	0	0	0	0	0	0	0	0
g262	0	0	0	0	0	0	0	0	0	0	0	0	0	0	0	0	0	0.69504	0	0
g263	0	0	0	0	0.19311	0	0	0	0	0	0	0	0	0	0	0	0	0	0	0
g264	0	0	0	0	0	0	0.97366	0	0	0	0	0	0	0	0	0	0	0	0.22219	0
g265	0	0	0	0	0	0	-0.9164	0	0	0	0	0	0	0	0	0	0	0	0	0
g266	0	0	0	0	0	0	0	-0.38886	0	0	0	0	0	0.62291	0	0	0	0	0	0
g267	0	0	0	0	0	0	0	0	0	0	0	0	0	0	0	0.80059	0	0	0	0
g268	0	0	-0.9119	0	0	0	0	0	0	0	0	0	0	0	0	0	0	0.91978	0	0
g269	0	0	0	0	0	-0.44451	0	-0.71815	0	0	0	0	0	0	0	0	0	0	0	0
g270	0	0	0	0	0	0	0	0	0	0	0	0	0.16041	0	0	0	0	-0.059964	0	0
g271	0	0	0	0	0	0	0	0	0	0	0	0	-0.075099	0	0	0	0	0	0	0
g272	0	0	0	0	0	0	0	0	0	0	0	0	-0.12338	0	0	0	0	0	0	0
g273	0	0	0	0	0	0	0	0	0	0	0	0	0.80098	0	0	0	0	0.80153	0	0
g274	0	0	0	0	0	0	0	0	0	0	0	0	-0.44463	-0.34345	0	0	0	0	0	0
g275	0	0	0	0	0	0	0	0	0	0	0	0	0	0	0	0	0	0.67574	0	0.53581
g276	0	0	-0.53314	0	0	0	0	0	0	0	0	0	0	0	0	0	0	0	0	0
g277	0	0	0	0	0	0	0	0	0	0	0	0.60569	0	0	0	0	0	0	0	0
g278	0	0	0	0	0	0	0	0	0	0	0	0	0	0.78738	0	0	0	0	0	0
g279	0	0	0	0	0	0	0	0	0	0	0	0	0	0	0	0	0	-0.98872	0	0
g280	0	0	0	0	0	0	0	0	0	0	0	0	0.6091	0	0	0	0	0	0	0
g281	0	0	0	0	0	0	0	0	0	0	0	0	0.58822	0	0	0	0	0.52322	0	0
g282	0	0	0	0	0	0	0	0	0	0	0	0	-0.27582	-0.51215	0	0	0	0	0	0
g283	0	0	0	0	0	0	0	0	0	0	0	0	0	0	0	0	0	0	0.63375	0
g284	0.15895	0	0	0	0	0	0.31087	0	0	0	0	0	0	0	0	0	0	0	0	0
g285	0.80836	0	0	0	0	0	0	0	0	0	0	0	0	0	0	0	0	0	0	0
g286	0	0	0	0	0	0	0	0	0	0	0	0	0	-0.11	0	0	0	0	0	0
g287	0	0	0	0	-0.96925	0	0	0	0	0	0	-0.48974	0	0	0	-0.29473	0	0	0	0
g288	0	0	0	0	0	0	0	0	0	0	0	0	0	0	0	-0.17484	0	0	0	0
g289	0	0	-0.80235	0	0	0	0	0	0	0	0	0	0	0	0	0	0	0	0	0
g290	0	0	0	0	0	0	0	0	0	0	0	0	0.38101	0	0	0	0	-0.42512	0	0
g291	0	0	0	0	0	0	0	-0.21	0	0	0	0	0	0	0	0	0	0	0	0
g292	0	0	-0.15214	0	0	0	0	0	0	0	0	0	0	0	0	0	0	0	0	0
g293	0	0	0	0	0	0	0	0	0	0	0	0	0	0	0	0	0	0.69162	0	0
g294	0	0	0	0	0.078224	0	0	0	0	0	0	0	0	0	0	0	0	0	0	0
g295	0	0	0.7529	0	0	0	0	0	0	0	0	0	0	0	0	0	0	0	0	0
g296	0	0	0	0	0	0	0	0	0	0	0	0.92609	0	0	0	0	0	-0.70786	0	0
g297	0	0	0	0	0	0	0	0	0	0	-0.67692	0	0	0	0	0	0	0	0	0
g298	0	0	0	0	0	0	0	0	0	0	0	0	0	0.41165	0	0	0	0	0	0
g299	0	0	0.82985	0	0	0	0	0	0	0	0	0	0	0	0	0	0	0	0	0
g300	0	0	-0.45472	0	0	0	0	0	0	0	0	0	0	0	0	0	0	0	0	0
g301	0	0	0.68948	0	0	0	0	0	0	0	0	0	0	0	0	0	0	0	0	0
g302	0	0	0	0	0	0	0	0	0	0	0	0	0.1947	-0.6419	0	0	0	0	0	0
g303	0	0	0	0	0	0	0	0	0	0	0	0	0	-0.3286	0	0	0	0	0	0
g304	-0.55174	0	0	0	0	0	0	0	0	0	0	0	0	0	0	0	0	0	0	0
g305	0	0	0	0	0	0	0	0	0	0	0	0	0	0	0	0	0	0.52602	0	0
g306	0	0	0	0	0	0	0	0	0	0	0	0	-0.40631	0	0	0	0	0.22825	0	0
g307	0	0	0	0	0	0	0	0	0	0	0	0	0	0	0.64458	0	0	0	0	0
g308	0	0	0	0	0	0	0	0	0	0	0	0	0	0	0	0.63505	0	0	0	0
g309	0	0	0	0	0	0	0	0	0	0	-0.86387	0	0	0	0	0	0	0	0	0
g310	0	0	0	0	0	0	-0.94422	0	0	0	0	0	0	0	0	0	0	0	0	0
g311	0	0	0	0	0	0	0	0	0	0	0	0	-0.27297	0	0	0	0	0	0	0
g312	0.6897	0	0	0	0	0	0	0	0	0	0	0	0	0	0	0	0	0.6624	0	0
g313	0	0	0	0	0	0	0.65058	0	0	0	0	0	0	0	0	0	0	0	0	0
g314	0	0	0	0	0	0	0	0	0	0	0	0	0.90742	0	0	0	0	-0.86454	0	0
g315	0	0.35835	0	0	0	0	0	0	0	0	0	0	0	0	0	0	0	0	0	-0.95804
g316	0	0	0	0	0	0	0	0	0	0.67145	0	0	-0.59996	0	0	0	0	0	0	0
g317	0	0	0	0	0	0	0	0	0	0	0	-0.81929	0	-0.48408	0	0	0	0	0	0
g318	0	0	0	0	0	0	0	0	0	0	0	0.15503	0.75288	0	0	0	0	0	0	0
g319	0	0	0	0	0	0	-0.69486	0	0	-0.21613	0	0	0	0	0	0	0	0	0	0
g320	0	0	0.12	0	0	0	0	0	0	0	0	0	0	0	0	0	0	0	0	0
g321	0	0	-0.20803	0	0	0	0	0	0	0	0	0	0	0	0	0.97643	0	0	0	0
g322	-0.55829	0	0	0	0	0	0	0	0	0	0	0	0	0	0	0	0	0	0	0
g323	0	0	0	0	0	0	0	0	0	0	0	0	-0.5471	0	0	0	0	-0.56577	0	0
g324	-0.1486	0	0	0	0	0	0	0	0	0	0	0	0	0	0	0	0	0	0	0
g325	0	0	0	0	0	0	0	-0.80255	0	0	0	0	0	0	0	0	0	0	0	0
g326	0	0	0	0	0	0	0	-0.40151	0	0	0	0	0	0	0	0	0	0	0	0
g327	0	0	0	0	-0.22776	0	0	0	0	0	0	0	0	0	0	0.23286	0	0	0	0
g328	0	0	0	0.3051	0	0	0	0	0	0	0	0	0	0	0	0	0	0	0	-0.87838
g329	0	0	0	0	0	0	0	0	0	0	0	0	-0.63299	0.89031	0	0	0	0	0	0
g330	0	0	0	0	0	0	0	0	0.99674	0	-0.69718	0	0	0	0	0	0	0	0	0
g331	0	0	0	0	0	0	0.30468	0	0.62778	0	0	0	0	0	0	0	0	0	0	0
g332	0	0	0.18732	0	0	0	0	0	0	0	0	0	0	0	0	0	0	0	0	0
g333	0	0	0.55813	0	0	0	0	0	0	0	0	0	0	0	0	0	0	0	0	0
g334	0	0	0	0	0	0	0	0.32708	0	0	0	0	0	0	0	0	0	0	0	0
g335	0	0	-0.88407	0	0	0	0	0	0	0	0	0	0	0	0	0	0	0	0	0
g336	0	0	0.99928	0	0	0	0	0	0	0	0	0	0	0	0	0	0	0	0	0
g337	0	0	-0.51592	0	0	0	0	0	0	0	0	0	0	0	0	0	0	0	0	0
g338	0	0	-0.15	0	0	0	0	0	0	0	0	0	0	0	0	0	0	0	0	0
g339	0	0	0	0	0	0	0	-0.37117	0	0	0	0	0	0	0	0	0	0	0	0
g340	0	0	0	0	0	0	0	0	0	0	0	-0.70936	0	0	0	0	0	0.99134	0	0
g341	0	0	-0.71757	0	0	0	0	0	0	0	0	0	0	0	0	0	0	0	0	0
g342	0	0	0	0	0	0	0	0	0	0	0	-0.91696	0	0	0	0	0	0.75064	0	0
g343	0	0	0	-0.207	0	0	0	0	0	0	0	0	-0.30906	0	0	0	0	0	0	0.2035
g344	0	0	-0.16819	0	0	0	0	0	0	0	0	0	0	0	0	0	0	0	0	0
g345	0	0	0	0	0	0	0	0	0	0	0	0.61123	0	0	0	-0.3751	0	0	0	0
g346	0	0	0	0	0	0	0	0	0	0	0	0	0	0	0	0	0	0	-0.88899	0
g347	-0.51396	0	0	0	0	0	0	0	0	0	0	0	0.64792	0	0	0	0	0	0	0
g348	0	0	0	0	0	0	0	0	0	0	0	0	0	0	0	0	0	0	0	-0.88027

## Sheet: InputConnectivity
	tf1	tf2	tf3	tf4	tf5	tf6	tf7	tf8	tf9	tf10	tf11	tf12	tf13	tf14	tf15	tf16	tf17	tf18	tf19	tf20
g1	1	0	0	0	0	1	0	0	0	0	0	0	1	0	0	0	0	0	0	0
g2	0	0	1	0	0	0	0	0	0	0	0	0	0	0	0	0	0	1	0	0
g3	0	0	1	0	0	0	0	0	0	0	0	0	0	0	0	0	0	1	0	0
g4	0	0	0	0	0	0	0	0	0	0	0	0	1	1	0	0	0	0	0	0
g5	0	0	0	0	0	0	0	0	0	0	0	0	1	0	0	0	0	1	0	0
g6	0	0	1	0	0	0	0	0	0	0	0	1	0	0	0	0	0	1	0	0
g7	0	0	0	0	0	0	0	0	0	1	0	0	1	0	0	0	0	0	0	0
g8	0	0	0	0	0	0	0	0	0	0	0	1	0	1	0	0	0	0	0	0
g9	0	0	1	0	0	0	1	0	0	0	0	0	0	1	0	0	0	0	0	0
g10	0	1	1	0	0	0	0	1	0	0	0	0	0	1	0	1	0	0	0	0
g11	0	0	0	0	0	0	0	0	0	0	0	0	0	0	0	0	0	0	0	1
g12	0	0	0	0	0	0	0	0	0	0	0	0	1	1	0	0	0	0	0	0
g13	0	0	0	0	0	0	0	0	0	0	0	1	1	1	0	0	0	0	0	0
g14	0	0	1	0	0	0	0	1	0	0	0	0	1	0	0	0	0	0	0	0
g15	0	0	0	0	0	0	1	0	0	0	0	0	1	0	0	0	0	0	0	0
g16	0	0	1	0	0	0	0	0	0	0	0	1	0	0	0	1	0	0	0	0
g17	0	0	0	0	0	0	0	0	0	1	0	0	0	0	0	0	0	0	0	0
g18	0	0	0	0	0	0	0	0	0	0	0	1	0	0	0	0	0	0	0	0
g19	0	0	0	0	0	0	0	0	0	0	0	1	0	0	0	0	0	0	0	0
g20	0	0	1	0	0	0	0	0	0	0	0	0	0	0	0	0	0	0	0	0
g21	0	0	1	0	0	0	0	0	0	0	0	0	0	0	0	0	1	0	0	0
g22	0	0	0	0	0	0	0	0	0	0	0	1	0	0	0	1	0	0	0	0
g23	0	0	0	1	0	0	0	0	0	0	0	0	0	0	0	0	0	1	0	0
g24	0	0	0	0	0	0	1	0	0	0	0	0	0	0	0	0	0	0	0	0
g25	0	0	0	0	0	1	0	0	0	0	0	0	0	0	0	0	0	1	0	0
g26	0	0	0	0	0	0	0	0	0	0	0	0	1	0	0	0	0	1	0	1
g27	0	1	0	0	0	0	0	0	0	1	1	0	0	0	1	0	0	0	0	0
g28	0	0	1	0	0	0	0	0	0	0	0	0	1	1	0	0	0	0	0	0
g29	0	0	1	0	0	0	0	0	0	0	0	0	0	0	0	0	0	0	0	0
g30	0	0	0	0	0	0	0	0	0	0	0	1	1	0	1	0	0	0	1	0
g31	0	0	0	0	0	0	0	0	0	0	0	0	1	0	0	0	0	0	0	1
g32	0	0	1	0	0	0	0	0	0	0	0	0	0	0	0	0	0	0	0	0
g33	0	0	0	0	0	1	0	0	0	0	0	0	0	0	0	0	0	1	0	0
g34	0	1	0	0	0	0	0	0	0	0	1	1	0	0	0	1	0	0	0	0
g35	0	1	0	1	0	0	0	0	0	0	0	0	0	0	0	1	0	0	0	0
g36	0	0	0	0	0	0	0	0	0	0	0	1	0	0	0	1	0	0	0	0
g37	0	0	0	0	0	0	0	0	0	0	0	1	0	0	0	0	1	0	0	0
g38	1	0	0	0	0	0	0	0	0	0	0	0	0	0	0	0	0	0	0	0
g39	0	0	0	0	0	0	0	0	0	0	0	0	1	0	0	0	0	1	0	0
g40	0	0	0	0	0	0	0	0	0	0	0	0	0	0	0	0	1	0	0	1
g41	0	0	0	0	0	0	0	0	0	0	0	0	0	1	0	0	0	0	0	0
g42	0	0	1	0	0	0	0	0	0	0	0	0	0	0	0	0	0	0	0	0
g43	0	0	0	0	0	0	0	0	0	0	0	0	0	0	0	1	0	0	0	0
g44	0	0	0	0	0	0	1	0	0	0	0	0	0	0	0	0	0	0	0	1
g45	0	0	0	0	0	0	0	0	0	0	0	0	1	0	0	0	0	0	0	1
g46	0	0	0	0	0	0	0	0	0	0	0	0	1	0	0	0	0	1	0	0
g47	0	0	0	0	0	0	0	0	0	0	0	0	1	1	1	1	0	0	0	0
g48	0	0	0	0	0	0	0	0	0	0	0	1	0	0	0	0	0	0	1	0
g49	0	0	0	0	0	0	0	0	0	0	0	1	0	0	0	0	0	0	0	0
g50	0	0	0	0	0	0	0	0	0	0	0	0	0	0	1	0	0	0	0	0
g51	0	0	0	0	0	0	0	0	0	0	0	0	0	0	1	0	0	0	0	0
g52	0	0	0	0	0	0	0	0	0	0	0	0	0	0	1	0	0	0	0	0
g53	0	0	1	0	0	0	0	0	0	0	0	0	0	0	1	0	0	0	0	1
g54	1	0	0	0	0	0	0	0	0	0	0	1	1	0	0	0	0	0	0	0
g55	1	0	0	0	0	0	0	0	0	0	0	0	1	1	0	0	0	1	1	0
g56	0	0	1	0	0	0	0	0	0	0	0	0	0	0	0	0	0	0	0	0
g57	0	0	0	0	0	0	0	0	0	0	0	0	1	0	0	0	0	1	0	0
g58	0	0	1	0	0	0	0	1	0	0	0	0	1	0	0	0	0	0	0	0
g59	0	0	0	0	0	0	0	0	0	0	0	0	1	0	0	0	0	0	0	1
g60	0	0	0	0	1	0	0	0	0	0	0	0	0	0	0	0	0	0	0	0
g61	0	0	0	0	1	0	0	0	0	0	0	0	1	0	0	0	0	0	0	0
g62	0	0	0	0	0	0	0	0	0	0	0	0	1	0	0	0	0	1	0	1
g63	0	0	0	0	0	0	0	0	0	0	0	0	1	0	0	0	0	0	0	1
g64	0	0	1	0	0	0	0	0	0	0	0	0	0	0	0	0	0	0	0	0
g65	0	0	0	0	0	0	0	0	0	0	0	0	1	0	0	0	0	1	0	0
g66	0	0	0	0	0	0	0	0	0	0	0	0	1	1	0	0	0	0	0	0
g67	0	0	0	0	0	0	0	0	0	0	0	0	0	0	0	0	0	1	0	0
g68	1	0	0	0	0	0	0	0	0	0	0	0	0	0	0	0	0	0	0	0
g69	0	0	0	0	0	0	0	0	1	0	1	0	0	0	0	0	0	0	0	0
g70	0	0	1	0	0	0	0	0	0	0	0	0	0	0	0	0	0	0	0	0
g71	0	0	1	0	0	0	0	0	0	0	0	0	0	0	0	0	0	0	0	0
g72	0	0	1	0	0	0	0	0	0	0	0	0	0	0	0	0	0	0	0	0
g73	0	0	0	0	0	0	1	1	0	0	0	0	1	0	0	0	0	0	0	1
g74	0	0	0	0	1	0	0	0	0	0	1	0	0	1	0	0	0	0	0	1
g75	0	0	0	0	0	0	0	0	0	0	0	0	0	0	0	0	0	1	0	0
g76	0	0	0	0	0	0	0	0	0	0	0	0	1	0	0	0	0	1	0	0
g77	0	0	0	0	0	0	0	0	0	0	0	0	1	0	0	0	0	1	0	0
g78	0	0	0	0	0	0	0	0	1	0	0	0	0	0	0	0	0	0	0	0
g79	0	0	0	0	0	0	0	0	0	1	0	1	0	1	0	0	0	0	0	0
g80	0	0	0	0	0	1	0	0	0	0	0	0	1	1	0	0	0	0	0	0
g81	0	0	0	0	0	0	0	0	0	1	0	0	0	0	0	0	0	0	0	0
g82	0	0	1	0	1	0	0	0	0	0	0	0	0	1	0	0	0	1	0	0
g83	0	0	0	0	0	0	0	0	0	0	0	0	1	0	0	0	0	0	0	0
g84	0	1	0	0	0	0	1	0	0	0	1	0	1	0	0	0	0	0	0	0
g85	0	0	0	0	0	0	1	0	0	0	0	0	0	0	0	0	0	0	0	1
g86	0	0	0	0	0	0	0	0	0	0	0	0	0	0	0	0	0	1	0	0
g87	0	0	0	0	0	0	0	1	0	0	0	0	0	0	0	0	0	0	0	0
g88	0	0	0	0	0	0	0	0	0	0	0	1	0	1	0	0	0	0	0	0
g89	0	0	0	0	0	0	0	0	0	0	0	1	0	0	0	0	0	1	0	0
g90	0	0	1	0	0	0	0	0	0	0	0	0	0	0	0	0	0	0	0	0
g91	0	0	0	0	0	0	1	0	0	0	0	1	0	1	0	0	0	1	0	1
g92	0	0	0	0	0	0	0	0	0	0	0	0	1	0	0	0	0	1	0	0
g93	0	0	0	0	0	0	0	0	0	0	0	1	0	0	0	1	0	0	0	0
g94	0	0	0	0	0	0	0	0	0	0	0	1	0	0	0	1	0	0	0	0
g95	0	0	0	0	0	0	0	0	0	0	0	1	0	0	0	1	0	0	0	0
g96	0	0	0	0	0	0	0	0	0	0	0	1	0	0	0	1	0	0	0	0
g97	0	0	0	0	0	0	0	0	0	0	0	0	0	0	1	0	0	0	0	0
g98	0	0	1	0	0	0	0	0	0	0	0	0	0	0	0	0	0	0	0	0
g99	0	0	0	0	0	0	1	0	0	0	0	0	0	0	0	0	0	0	0	0
g100	0	0	0	0	0	0	0	1	0	0	0	0	1	1	0	0	0	0	0	0
g101	0	0	0	0	0	0	1	0	0	0	0	0	0	0	0	0	0	0	0	0
g102	0	0	0	0	0	0	0	0	0	0	1	0	0	0	0	0	0	0	0	0
g103	0	0	1	0	0	0	0	0	0	0	0	0	0	0	0	0	0	0	0	0
g104	0	0	0	0	0	0	0	0	0	0	0	0	1	1	0	0	0	0	0	0
g105	0	1	0	0	0	0	0	0	1	0	0	0	1	0	0	0	0	0	0	0
g106	0	0	0	0	0	0	0	0	0	0	0	0	1	0	0	0	0	0	0	0
g107	0	0	0	0	0	0	0	0	0	0	0	0	1	0	0	0	0	1	0	0
g108	0	0	0	0	0	0	0	0	0	1	0	0	1	0	0	0	0	0	0	0
g109	0	0	1	0	0	0	0	0	0	0	0	0	0	1	0	0	0	0	0	0
g110	0	0	0	0	0	0	0	0	1	0	0	0	0	0	0	0	0	0	0	0
g111	0	0	0	0	0	0	0	0	0	0	0	1	0	0	0	1	0	0	0	0
g112	0	0	1	0	0	0	0	0	0	0	0	0	0	0	0	0	0	0	0	0
g113	0	0	1	0	0	0	0	0	0	0	0	0	0	0	0	0	0	0	0	0
g114	1	0	0	0	0	0	0	0	0	0	0	0	0	0	0	0	0	0	0	0
g115	0	0	1	0	0	0	0	0	0	0	0	0	0	0	0	0	0	0	0	0
g116	0	0	1	0	0	0	0	0	0	0	0	0	0	0	0	0	0	0	0	0
g117	0	0	0	0	0	0	0	0	0	0	0	0	1	0	0	0	0	0	0	0
g118	0	0	1	0	0	0	0	0	0	0	0	0	0	0	0	0	0	1	0	0
g119	0	0	1	0	0	0	0	0	0	0	0	0	0	0	0	0	0	0	0	0
g120	0	0	0	0	0	0	0	0	0	0	0	0	1	0	0	1	0	0	0	0
g121	0	0	0	0	0	0	0	0	0	0	0	0	0	1	0	0	0	1	0	0
g122	0	0	1	0	0	0	0	0	0	0	0	0	0	0	0	0	0	0	0	0
g123	0	0	0	0	0	1	0	0	0	0	0	0	0	0	0	0	1	0	0	0
g124	0	0	0	0	0	0	0	0	0	0	0	0	0	0	0	0	0	1	0	1
g125	0	0	0	0	0	0	0	0	0	1	0	1	1	0	0	0	0	0	0	1
g126	0	0	0	0	0	0	0	0	0	0	0	0	0	0	0	0	0	1	0	1
g127	0	0	0	0	0	0	0	0	0	0	0	0	0	0	0	0	0	0	0	1
g128	0	0	0	0	0	0	0	0	0	0	0	0	1	1	0	0	0	0	0	0
g129	0	0	1	0	0	0	0	0	0	0	0	0	0	0	0	0	0	0	0	0
g130	0	1	0	0	0	0	0	0	0	0	0	0	0	1	0	0	0	0	0	0
g131	0	0	0	0	0	0	0	0	0	0	0	1	0	0	0	0	1	0	0	0
g132	0	0	0	0	0	0	0	0	0	0	0	0	0	0	0	1	0	0	0	0
g133	0	0	0	0	0	0	0	0	0	0	0	0	0	0	1	0	0	0	0	0
g134	0	0	0	0	0	0	0	0	0	0	0	0	0	0	0	0	0	0	0	1
g135	0	0	0	0	0	1	0	0	0	0	0	0	0	0	0	0	0	0	0	0
g136	0	0	0	0	0	0	0	0	0	0	0	0	0	1	0	0	0	0	0	0
g137	0	0	0	0	0	0	0	0	0	0	0	1	0	0	0	0	0	1	0	0
g138	0	0	1	0	0	0	0	0	0	0	0	0	0	0	0	0	0	0	0	0
g139	0	0	0	0	0	0	0	0	0	0	0	0	0	0	0	0	0	1	0	0
g140	0	0	0	0	0	0	0	0	0	0	0	0	0	0	0	0	0	1	0	0
g141	0	0	0	0	0	0	0	0	0	0	0	0	0	1	0	0	0	0	0	0
g142	0	0	0	0	0	0	0	0	0	1	0	0	0	0	0	1	0	1	0	0
g143	0	0	1	0	0	0	0	0	0	0	0	0	0	0	0	0	0	1	0	0
g144	0	0	1	0	0	0	0	0	0	0	0	0	0	0	0	0	0	0	0	0
g145	0	0	0	0	0	0	0	0	0	0	0	0	0	0	0	0	0	1	0	0
g146	0	0	0	0	0	0	0	0	0	0	0	0	0	0	0	0	0	1	0	0
g147	0	1	0	0	0	0	0	0	0	0	0	0	0	1	0	0	0	0	0	0
g148	0	0	0	0	0	0	0	0	0	1	0	0	0	1	0	0	0	0	0	0
g149	0	0	0	0	0	0	1	0	0	0	0	0	0	0	0	0	0	0	0	1
g150	0	0	0	0	0	0	1	1	0	0	0	0	0	0	0	0	0	0	0	0
g151	0	0	1	0	0	0	0	0	0	0	0	0	0	0	0	0	0	0	0	0
g152	0	0	0	0	0	0	0	0	0	0	0	0	1	0	0	0	0	0	0	0
g153	0	0	0	0	0	0	1	0	0	0	0	0	0	0	0	1	0	0	1	0
g154	0	0	1	0	0	0	0	0	0	0	0	0	0	0	0	0	0	0	0	0
g155	0	0	0	0	0	0	0	0	0	0	0	0	1	0	0	0	0	1	0	0
g156	0	0	0	0	1	0	0	1	0	1	0	0	0	0	0	0	1	0	0	0
g157	0	0	0	0	0	0	0	0	0	0	0	0	1	0	0	0	0	0	0	0
g158	0	0	0	0	0	0	0	0	0	0	0	0	1	0	0	0	0	1	0	0
g159	0	0	0	0	0	0	0	0	0	0	0	0	1	0	0	0	0	1	0	0
g160	0	0	1	0	0	0	0	0	0	0	0	0	0	0	0	0	0	0	0	0
g161	0	0	1	0	0	0	0	0	0	0	0	0	0	0	0	0	0	0	0	0
g162	0	0	0	1	0	0	0	0	0	0	0	0	0	0	0	0	0	0	0	0
g163	0	0	0	0	0	0	0	1	0	0	0	0	0	0	0	0	0	0	0	0
g164	0	0	0	0	0	0	0	0	0	1	0	0	0	0	0	0	0	0	0	0
g165	0	0	0	0	0	0	0	1	0	0	0	1	0	0	0	0	1	0	1	0
g166	0	0	0	0	0	0	0	0	0	0	0	0	1	0	0	0	0	1	0	0
g167	0	0	1	0	0	0	0	0	0	0	0	1	1	1	0	0	0	0	0	0
g168	0	0	0	0	0	1	0	1	0	0	0	1	0	0	0	0	0	1	0	0
g169	0	0	0	0	0	0	0	0	0	0	0	0	0	0	0	0	0	1	0	0
g170	1	0	0	0	0	0	0	0	0	0	0	0	0	0	0	0	0	0	0	0
g171	1	0	0	0	0	0	0	0	0	0	0	0	1	0	0	0	0	0	0	0
g172	0	0	0	0	0	0	0	0	0	0	0	1	1	1	0	0	0	0	0	0
g173	0	0	0	0	0	0	0	0	0	0	0	1	0	0	0	1	0	0	0	0
g174	0	0	0	0	0	0	0	0	0	0	0	1	1	0	0	0	0	1	0	0
g175	0	0	0	0	0	0	0	0	0	0	0	0	0	0	1	0	0	0	0	0
g176	0	0	0	0	0	0	0	0	0	0	0	0	0	0	0	0	0	1	0	0
g177	0	0	0	0	0	0	0	0	0	0	0	1	0	0	0	0	0	0	0	0
g178	0	0	0	0	0	0	0	0	0	0	0	0	0	0	1	0	0	0	0	0
g179	0	0	0	0	0	0	0	0	0	0	0	1	0	0	0	0	0	0	0	0
g180	0	0	0	0	0	0	0	0	0	0	0	1	0	0	0	0	1	0	0	0
g181	0	0	0	0	0	0	0	0	1	0	1	1	0	0	0	1	0	0	0	0
g182	0	0	0	0	0	0	0	0	0	0	0	0	1	0	0	0	0	1	0	0
g183	0	0	0	0	0	0	0	0	0	0	0	0	0	0	0	0	0	1	0	0
g184	0	0	1	0	0	0	0	0	0	0	0	0	0	0	0	0	0	0	0	0
g185	0	0	1	0	0	0	0	0	0	0	0	0	0	0	0	0	0	0	0	0
g186	0	0	0	0	0	0	0	0	0	0	1	0	0	0	0	0	0	0	0	0
g187	0	0	0	0	0	0	0	0	0	0	0	1	0	0	0	0	0	0	0	0
g188	0	0	1	0	0	0	0	0	0	0	0	0	0	0	0	0	0	0	0	0
g189	0	0	0	0	0	0	0	0	0	0	0	0	0	0	0	0	0	1	0	0
g190	0	0	0	0	0	0	0	0	0	0	0	0	1	0	0	0	0	0	0	0
g191	0	0	0	0	0	0	0	0	0	0	0	0	0	0	0	0	0	1	0	0
g192	0	0	0	1	0	0	0	0	0	0	0	0	1	0	0	0	0	0	0	0
g193	0	0	0	0	0	0	0	0	0	0	0	0	0	0	0	0	0	1	0	0
g194	0	0	0	0	0	0	0	0	0	0	0	0	0	1	0	0	0	0	0	0
g195	0	0	0	0	0	0	0	0	1	0	1	0	0	0	0	0	0	0	0	0
g196	0	0	0	0	0	0	0	0	0	0	0	0	0	0	0	0	1	0	0	0
g197	0	0	0	0	0	0	0	0	0	0	0	0	0	1	0	0	0	0	0	0
g198	1	0	0	0	0	0	0	1	0	0	1	0	1	0	0	0	0	0	1	0
g199	0	0	0	0	0	0	0	0	0	0	0	0	0	0	0	0	0	1	0	0
g200	0	0	0	0	0	0	0	0	0	0	0	0	1	0	0	0	0	0	0	0
g201	0	0	0	0	0	0	0	0	0	0	0	0	1	0	0	0	0	0	0	0
g202	0	0	0	0	0	0	1	1	0	0	0	0	0	0	0	0	0	0	0	0
g203	0	0	0	0	0	0	0	0	0	0	0	0	1	0	0	0	0	1	0	0
g204	0	0	1	0	0	0	0	0	0	0	0	0	0	0	0	0	0	0	0	0
g205	0	0	0	0	0	0	0	0	0	0	0	0	1	0	0	0	0	0	0	0
g206	0	0	0	0	1	0	0	0	0	0	0	0	0	0	0	0	0	0	0	0
g207	0	0	0	0	0	0	0	0	0	0	0	0	0	0	0	0	0	0	1	0
g208	0	0	0	0	0	0	0	0	0	0	0	1	0	0	0	0	0	1	0	1
g209	0	0	0	0	0	0	0	0	0	0	0	0	0	0	0	0	0	1	0	1
g210	0	0	0	0	0	0	0	0	0	0	0	0	1	0	0	0	0	0	0	0
g211	0	0	0	0	0	0	0	0	0	0	0	0	1	0	0	0	0	0	0	0
g212	0	0	0	0	0	0	1	1	0	0	0	0	0	0	0	0	0	0	0	0
g213	0	0	1	0	0	0	0	0	0	0	0	0	0	0	0	0	0	0	0	0
g214	0	0	1	0	0	0	0	0	0	0	0	0	0	0	0	0	0	0	0	0
g215	0	0	0	0	0	0	0	0	0	0	0	0	1	1	0	0	0	0	0	0
g216	0	0	1	0	0	0	0	0	0	0	0	0	0	0	0	0	0	0	0	0
g217	0	0	0	0	0	0	0	0	0	1	0	0	0	0	0	0	0	0	0	0
g218	0	0	0	0	0	0	0	0	0	0	0	0	1	0	0	0	0	0	0	0
g219	0	1	0	0	0	0	0	0	0	0	0	0	1	1	0	0	0	0	0	0
g220	0	0	0	0	0	0	0	0	0	0	0	1	0	0	0	0	0	0	0	0
g221	0	0	0	0	0	0	0	0	1	0	1	0	0	0	0	0	0	0	0	0
g222	0	0	0	0	0	1	1	0	0	0	0	1	0	0	1	0	0	1	0	0
g223	0	0	0	0	0	0	0	0	0	0	0	0	1	0	0	0	0	0	0	0
g224	0	1	0	0	0	0	0	0	0	0	0	0	0	0	0	0	0	0	0	0
g225	0	0	0	0	0	0	0	0	0	0	0	0	0	0	0	0	1	0	0	0
g226	0	0	0	0	0	0	0	0	0	0	0	0	1	0	0	0	0	1	0	0
g227	0	0	0	0	0	0	0	0	0	0	0	0	1	0	0	0	0	0	0	0
g228	0	0	0	0	0	0	0	0	0	0	0	0	1	0	0	0	0	0	0	0
g229	0	0	0	0	0	0	0	0	0	0	0	0	1	0	0	0	0	0	0	0
g230	0	0	0	0	0	0	0	0	0	0	0	0	1	0	0	0	0	0	0	0
g231	0	0	0	0	0	0	0	0	0	0	0	0	0	0	0	1	0	0	0	0
g232	0	0	0	0	0	0	0	0	0	1	0	0	0	0	0	0	1	0	0	0
g233	0	0	1	0	0	0	0	0	0	0	0	0	1	1	0	0	0	0	0	0
g234	0	0	0	0	0	0	0	0	0	0	0	0	1	0	0	0	0	0	0	0
g235	0	0	0	0	1	0	0	0	0	0	0	0	0	0	0	0	0	0	0	0
g236	1	0	0	0	0	0	0	0	0	0	0	0	0	0	0	0	0	0	0	0
g237	0	0	0	0	0	0	0	0	0	0	0	0	0	1	0	0	0	0	0	0
g238	0	0	0	0	1	0	0	0	0	0	0	0	0	0	0	0	0	0	0	0
g239	0	1	0	0	1	0	0	1	0	0	0	0	1	0	0	0	0	0	0	0
g240	0	0	0	0	0	0	0	0	0	0	0	1	1	0	0	0	0	1	0	0
g241	0	0	0	0	0	0	0	0	0	0	0	0	0	0	0	0	1	0	0	0
g242	0	0	0	0	0	0	0	0	1	0	1	0	0	0	0	0	0	0	0	0
g243	0	0	0	0	0	0	1	0	0	0	0	0	0	0	0	0	0	0	0	0
g244	0	0	0	0	0	1	0	0	0	0	0	0	0	0	0	0	0	0	0	0
g245	0	0	0	0	0	0	0	1	0	0	0	1	1	0	0	1	0	0	0	0
g246	1	0	0	0	0	0	0	0	0	0	0	0	0	0	0	0	0	0	0	0
g247	0	0	0	0	0	0	0	0	0	0	0	0	1	0	0	0	0	0	0	0
g248	0	0	0	0	0	0	0	0	0	0	0	0	1	0	0	0	0	0	0	0
g249	0	0	1	0	0	0	0	0	0	0	0	0	0	0	0	0	0	0	0	0
g250	0	0	0	0	0	0	0	0	1	0	1	0	0	0	0	0	0	0	0	0
g251	0	0	1	0	0	0	0	0	0	0	0	0	0	0	0	0	0	0	0	0
g252	0	0	1	0	0	0	0	0	0	0	0	0	0	0	0	0	0	0	0	0
g253	0	0	0	0	0	0	0	0	1	0	1	0	0	0	0	0	0	0	0	0
g254	0	0	0	0	0	0	0	0	0	0	0	0	1	0	0	0	0	1	0	0
g255	0	0	0	0	0	0	0	0	0	0	0	0	1	0	0	0	0	1	0	0
g256	0	0	0	0	0	0	0	0	0	1	0	1	0	0	0	1	0	1	0	0
g257	0	0	1	0	0	0	0	0	0	0	0	0	0	0	0	0	0	0	0	0
g258	0	0	1	0	0	0	0	0	0	0	0	0	0	0	0	0	0	0	0	0
g259	0	0	1	0	0	0	0	0	0	0	0	0	0	0	0	0	0	0	0	0
g260	0	0	0	0	1	0	0	0	0	0	0	0	0	0	0	0	0	0	0	0
g261	0	0	1	0	0	0	0	0	0	0	0	0	0	0	0	0	0	0	0	0
g262	0	0	0	0	0	0	0	0	0	0	0	0	0	0	0	0	0	1	0	0
g263	0	0	0	0	1	0	0	0	0	0	0	0	0	0	0	0	0	0	0	0
g264	0	0	0	0	0	0	1	0	0	0	0	0	0	0	0	0	0	0	1	0
g265	0	0	0	0	0	0	1	0	0	0	0	0	0	0	0	0	0	0	0	0
g266	0	0	0	0	0	0	0	1	0	0	0	0	1	1	0	0	0	0	0	0
g267	0	0	0	0	0	0	0	0	0	0	0	0	0	0	0	1	0	0	0	0
g268	0	0	1	0	0	0	0	0	0	0	0	0	1	0	0	0	0	1	0	0
g269	0	0	0	0	0	1	0	1	0	0	0	0	1	0	1	0	0	1	0	0
g270	0	0	0	0	0	0	0	0	0	0	0	0	1	0	0	0	0	1	0	0
g271	0	0	0	0	0	0	0	0	0	0	0	0	1	0	0	0	0	0	0	0
g272	0	0	0	0	0	0	0	0	0	0	0	0	1	0	0	0	0	0	0	0
g273	0	0	0	0	0	0	0	0	0	0	0	0	1	0	0	0	0	1	0	0
g274	0	1	0	0	0	0	0	0	0	0	0	0	1	1	0	0	0	0	0	0
g275	0	0	0	0	0	0	0	0	0	0	0	0	0	0	0	0	0	1	0	1
g276	0	0	1	0	0	0	0	0	0	0	0	0	0	0	0	0	0	0	0	0
g277	0	0	0	0	0	0	0	0	0	0	0	1	0	0	0	0	0	0	0	0
g278	0	0	0	0	0	0	0	0	0	0	0	0	0	1	0	0	0	0	0	0
g279	0	0	0	0	0	0	0	0	0	0	0	1	0	0	0	0	0	1	0	0
g280	0	0	0	0	0	0	0	0	0	0	0	0	1	0	0	0	0	0	0	0
g281	0	0	0	0	0	0	0	0	0	0	0	0	1	0	0	0	0	1	0	0
g282	0	0	0	0	0	0	0	0	0	0	0	0	1	1	0	0	0	0	0	0
g283	0	0	0	0	0	0	0	0	0	0	0	0	0	0	0	0	0	0	1	0
g284	1	1	0	0	1	0	1	0	0	0	0	0	0	0	0	0	0	0	0	1
g285	1	0	0	0	0	0	0	0	0	0	0	0	0	0	0	0	0	0	0	0
g286	0	0	0	0	0	0	0	0	0	0	0	0	0	1	0	0	0	0	0	0
g287	0	0	0	0	1	0	0	0	0	0	0	1	1	0	0	1	0	0	0	0
g288	0	0	0	0	0	0	0	0	0	0	0	1	0	0	0	1	0	0	0	0
g289	0	0	1	0	0	0	0	0	0	0	0	0	0	0	0	0	0	0	0	0
g290	0	0	0	0	0	0	0	0	0	0	0	0	1	0	0	0	0	1	0	0
g291	0	0	0	0	0	0	0	1	0	0	0	0	0	0	0	0	0	0	0	0
g292	0	0	1	0	0	0	0	0	0	0	0	0	0	0	0	0	0	0	0	0
g293	0	0	0	0	0	0	0	0	0	0	0	0	0	0	0	0	0	1	0	1
g294	0	0	0	0	1	0	0	0	0	0	0	0	0	0	0	0	0	0	0	0
g295	0	0	1	0	0	0	0	0	0	0	0	0	0	0	0	0	0	0	0	0
g296	0	0	0	0	0	0	0	0	0	0	0	1	0	0	0	0	0	1	0	0
g297	0	0	0	0	0	0	0	0	1	0	1	0	0	0	0	0	0	0	0	0
g298	0	0	0	0	0	0	0	0	0	0	0	0	0	1	0	0	0	0	0	0
g299	0	0	1	0	0	0	0	0	0	0	0	0	0	0	0	0	0	0	0	0
g300	0	0	1	0	0	0	0	0	0	0	0	0	0	0	0	0	0	0	0	0
g301	0	0	1	0	0	0	0	0	0	0	0	0	0	0	0	0	0	0	0	0
g302	0	0	0	0	0	0	0	0	0	0	0	0	1	1	0	0	0	0	0	0
g303	0	0	0	0	0	0	0	0	0	0	0	0	0	1	0	0	0	0	0	0
g304	1	0	0	0	0	0	0	0	0	0	0	0	0	0	0	0	0	0	0	0
g305	0	0	0	0	0	0	0	0	0	0	0	0	0	0	0	0	0	1	0	1
g306	0	0	0	0	0	0	0	0	0	0	0	0	1	0	0	0	0	1	0	0
g307	0	0	0	0	0	0	0	0	0	0	0	0	0	0	1	0	0	0	0	0
g308	0	0	0	0	0	0	0	0	0	0	0	0	0	0	0	1	0	0	0	0
g309	0	0	0	0	0	0	0	0	0	0	1	0	0	0	0	0	0	0	0	0
g310	0	0	0	0	0	0	1	0	0	0	0	0	0	0	0	0	0	0	0	0
g311	0	0	0	0	0	0	0	0	0	0	0	0	1	0	0	0	0	0	0	1
g312	1	0	0	0	0	0	0	0	0	0	0	0	1	0	0	0	0	1	0	0
g313	0	0	0	0	0	0	1	0	0	0	0	0	0	0	0	0	0	0	0	0
g314	0	0	0	0	0	0	0	0	0	0	0	0	1	0	0	0	0	1	0	0
g315	0	1	0	0	0	0	0	0	0	0	0	0	0	0	0	0	0	0	0	1
g316	0	0	0	0	0	0	0	0	0	1	0	0	1	0	0	0	0	0	0	0
g317	0	0	0	0	0	0	0	0	0	0	0	1	1	1	0	0	0	0	0	0
g318	0	0	0	0	0	0	0	0	0	0	0	1	1	0	0	0	0	0	0	0
g319	0	0	0	0	0	0	1	0	0	1	0	1	0	0	0	0	0	0	0	0
g320	0	0	1	0	0	0	0	0	0	0	0	0	0	0	0	0	0	0	0	0
g321	0	0	1	0	0	0	0	0	0	0	0	1	0	0	0	1	0	0	0	0
g322	1	0	0	0	0	0	0	0	0	0	0	0	0	0	0	0	0	0	0	0
g323	0	0	0	0	0	0	0	0	0	0	0	0	1	0	0	0	0	1	0	0
g324	1	0	0	0	0	0	0	0	0	0	0	0	0	0	0	0	0	0	0	0
g325	0	0	0	0	0	0	0	1	0	0	0	0	0	0	0	0	0	0	0	0
g326	0	0	0	0	0	0	0	1	0	0	0	0	0	0	0	0	0	0	0	0
g327	0	0	0	0	1	0	1	0	0	0	0	0	1	0	0	1	0	0	0	1
g328	0	0	0	1	0	0	0	0	0	1	0	0	0	0	0	0	0	0	0	1
g329	0	0	0	0	0	0	0	0	0	0	0	0	1	1	0	0	0	0	0	0
g330	0	0	0	0	0	0	0	0	1	0	1	1	0	0	0	0	0	0	0	0
g331	0	0	0	0	1	0	1	0	1	0	0	0	0	0	0	0	0	0	0	0
g332	0	0	1	0	0	0	0	0	0	0	0	0	0	0	0	0	0	0	0	0
g333	0	0	1	0	0	0	0	0	0	0	0	0	0	0	0	0	0	0	0	0
g334	0	0	0	0	0	0	0	1	0	0	0	0	0	0	0	0	0	0	0	0
g335	0	0	1	0	0	0	0	0	0	0	0	0	0	0	0	0	0	0	0	0
g336	0	0	1	0	0	0	0	0	0	0	0	0	0	0	0	0	0	0	0	0
g337	0	0	1	0	0	0	0	0	0	0	0	0	0	0	0	0	0	0	0	0
g338	0	0	1	0	0	0	0	0	0	0	0	0	0	0	0	0	0	0	0	0
g339	0	0	0	0	0	0	0	1	0	0	0	0	0	0	0	0	0	0	0	0
g340	0	0	0	0	0	0	0	0	0	0	0	1	1	0	0	0	0	1	0	0
g341	0	0	1	0	0	0	0	0	0	0	0	0	0	0	0	0	0	0	0	0
g342	0	0	0	0	0	0	0	0	0	0	0	1	0	0	0	0	0	1	0	0
g343	0	0	0	1	0	0	0	0	0	0	0	0	1	0	0	0	0	0	0	1
g344	0	0	1	0	0	0	0	0	0	0	0	0	0	0	0	0	0	0	0	0
g345	0	0	0	0	0	0	0	0	0	0	0	1	0	0	0	1	0	0	0	0
g346	0	0	0	0	0	0	0	0	0	0	0	0	0	0	0	0	0	0	1	0
g347	1	0	0	0	0	0	0	0	0	0	0	0	1	0	0	0	0	0	0	0
g348	0	0	0	0	0	0	0	0	0	0	0	0	0	0	0	0	0	0	0	1

## Sheet: fittingerror
Relative fitting error between raw and reconstructed expression data
number data points, r	21		15		9		3
noise level	0.1	0.5	0.1	0.5	0.1	0.5	0.1	0.5
1st iteration	0.137783	0.302932	0.119732	0.294408	0.117478	0.272292	0.109131	0.272873
2 nd iteration	0.138067	0.3044	0.120672	0.298961	0.137612	0.296043	0.11279	0.286339
